# Supplementary material for: Hypoxia promotes metastasis by relieving miR-598-3p-restricted glycolysis in gastric cancer
Source: J Transl Med. 2024 Mar 15;22:283. doi: 10.1186/s12967-024-04957-7 (PMC10943772; doi:10.1186/s12967-024-04957-7)
Supplement: Supplementary file 1 — Additional file 1: Sequence of primers and siRNA. [file 12967_2024_4957_MOESM1_ESM.xlsx]

## Sheet: Sheet1
RMP forward primer	TGTCCCTCGCAAATCCATCCTG
RMP reverse primer	CTCCTCAAAACTCCCCGCCTA
IGFr forward primer	GAACTTGCAGCAACTGTGGG
IGFr reverse primer	CGTCACTTTCACAGGAGGCT
GAPDH forward primer	GACCTGACCTGCCGTCTA
GAPDH reverse primer	AGGAGTGGGTGTCGCTGT
GLUT1 forward primer	TCCTGGACAATGCCTGTCAC
GLUT1 reverse primer	GTCACCTGGGCAAAAAGCAG
PKM2 forward primer	GGAGCGAGATCCCTCCAAAAT
PKM2 reverse primer	GGCTGTTGTCATACTTCTCATGG
HK2 forward primer	CAAAGTGACAGTGGGTGTGG
HK2 reverse primer	GCCAGGTCCTTCACTGTCTC
LDHA forward primer	TGAATGTTGCTGGTGTC
LDHA reverse primer	GTAGCCTTTGAGTTTGAT
RMP promoter forward primer	TCTTTGGAACAGGTCTGCCC
RMP promoter reverse primer	GGTTGCAAGGGCAAGTTCAG
IGFr promoter forward primer	CACGTTCGGGCTTTCCAGTA
IGFr promoter reverse primer	CTCCAAAAACAATGCCCCCG
siRNA of IGF1r	GGAAUACAGGAAGUAUGGA
siRNA of RMP	CCGGCCTCTGAATGTCATACTGTAACTCGAGTTACAGTATGACATTCAGAGGTTTTT
