# Supplementary material for: Hypoxia promotes metastasis by relieving miR-598-3p-restricted glycolysis in gastric cancer
Source: J Transl Med. 2024 Mar 15;22:283. doi: 10.1186/s12967-024-04957-7 (PMC10943772; doi:10.1186/s12967-024-04957-7)
Supplement: Supplementary file 2 — Additional file 2: Antibodies and componds. [file 12967_2024_4957_MOESM2_ESM.xlsx]

## Sheet: Sheet1
Description	brand	catalog
E-cadherin	proteintech	20874-1-AP
N-Cadherin	proteintech	22018-1-AP
Vimentin	proteintech	10366-1-AP
Fibronectin	proteintech	15613-1-AP
RMP	proteintech	11277-1-AP
HK2	proteintech	66974-1-Ig
LDHA	proteintech	19987-1-AP
PKM2	proteintech	60268-1-Ig
GLUT1	proteintech	66290-1-Ig
IGF1R	proteintech	20254-1-AP
IGF1R	proteintech	66283-1-Ig
Vinculin	proteintech	66305-1-Ig
HIF1α	Abcam	ab51608
Snail	CST	3879S
Slug	proteintech	12129-1-AP
β-Actin	proteintech	66009-1-Ig
GAPDH	Abcam	ab8245
UK5099	selleck	S5317
R406	selleck	S1533
Oligomycin	selleck	S1478
Puromycin	abcam	ab141453
G418	abcam	ab144261
